# Supplementary material for: A newly recorded genus with description of a new cave-dwelling species of Flagelliphantes (Araneae, Linyphiidae) from northeastern China
Source: Biodivers Data J. 2023 May 29;11:e105488. doi: 10.3897/BDJ.11.e105488 (PMC10242402; doi:10.3897/BDJ.11.e105488)
Supplement: XML Treatment for Flagelliphantes yunxia [file BDJ.11.e105488-treatment1.xml]

<!DOCTYPE tp:taxon-treatment
  PUBLIC "-//TaxonX//DTD Taxonomic Treatment Publishing DTD v0 20100105//EN" "tax-treatment-NSO.dtd">
<tp:taxon-treatment xmlns:tp="http://www.plazi.org/taxpub"><tp:treatment-meta><mixed-citation publication-type="journal"><person-group><name><surname>Yang</surname><given-names>Lan</given-names></name><name><surname>Yao</surname><given-names>Zhiyuan</given-names></name><name><surname>Irfan</surname><given-names>Muhammad</given-names></name><name><surname>He</surname><given-names>Qiaoqiao</given-names></name></person-group><article-title>A newly recorded genus with description of a new cave-dwelling species of <italic><tp:taxon-name><tp:taxon-name-part taxon-name-part-type="genus" reg="Flagelliphantes">Flagelliphantes</tp:taxon-name-part></tp:taxon-name></italic> (<tp:taxon-name><tp:taxon-name-part taxon-name-part-type="order">Araneae</tp:taxon-name-part></tp:taxon-name>, <tp:taxon-name><tp:taxon-name-part taxon-name-part-type="family">Linyphiidae</tp:taxon-name-part></tp:taxon-name>) from northeastern China</article-title><source>Biodivers Data J</source><day>29</day><month>05</month><year>2023</year><volume>11</volume><pub-id pub-id-type="doi">10.3897/BDJ.11.e105488</pub-id></mixed-citation></tp:treatment-meta><tp:nomenclature><tp:taxon-name>
            <object-id xmlns:xlink="http://www.w3.org/1999/xlink" content-type="arpha" xlink:type="simple">F6637D05-23CC-562C-AB9D-549A7793A578</object-id>
            <tp:taxon-name-part taxon-name-part-type="genus">Flagelliphantes</tp:taxon-name-part>
            <tp:taxon-name-part taxon-name-part-type="species">yunxia</tp:taxon-name-part>
            <object-id xmlns:xlink="http://www.w3.org/1999/xlink" content-type="zoobank" xlink:type="simple" object-id-type="ZooBank">DF614288-D1A9-4972-A948-1DAFE0BECA10</object-id>
          </tp:taxon-name><tp:taxon-authority>Yao &amp; Irfan</tp:taxon-authority><tp:taxon-status xmlns:xlink="http://www.w3.org/1999/xlink" xlink:type="simple">sp. n.</tp:taxon-status></tp:nomenclature><tp:treatment-sec sec-type="materials"><title>Materials</title><list list-type="alpha-lower" list-content="occurrences"><list-item><p><bold>Type status:</bold> <named-content xmlns:xlink="http://www.w3.org/1999/xlink" content-type="dwc:typeStatus" xlink:type="simple">Holotype</named-content>. <bold>Occurrence:</bold> recordedBy: <named-content xmlns:xlink="http://www.w3.org/1999/xlink" content-type="dwc:recordedBy" xlink:type="simple">Qiaoqiao He, Zhiyuan Yao</named-content>; individualCount: <named-content xmlns:xlink="http://www.w3.org/1999/xlink" content-type="dwc:individualCount" xlink:type="simple">1</named-content>; sex: <named-content xmlns:xlink="http://www.w3.org/1999/xlink" content-type="dwc:sex" xlink:type="simple">male</named-content>; lifeStage: <named-content xmlns:xlink="http://www.w3.org/1999/xlink" content-type="dwc:lifeStage" xlink:type="simple">adult</named-content>; occurrenceID: <named-content xmlns:xlink="http://www.w3.org/1999/xlink" content-type="dwc:occurrenceID" xlink:type="simple">1F1EDAA3-0991-5FE5-84F8-16B052653512</named-content>; <bold>Taxon:</bold> order: <named-content xmlns:xlink="http://www.w3.org/1999/xlink" content-type="dwc:order" xlink:type="simple"><tp:taxon-name><tp:taxon-name-part taxon-name-part-type="order">Araneae</tp:taxon-name-part></tp:taxon-name></named-content>; family: <named-content xmlns:xlink="http://www.w3.org/1999/xlink" content-type="dwc:family" xlink:type="simple"><tp:taxon-name><tp:taxon-name-part taxon-name-part-type="family">Linyphiidae</tp:taxon-name-part></tp:taxon-name></named-content>; genus: <named-content xmlns:xlink="http://www.w3.org/1999/xlink" content-type="dwc:genus" xlink:type="simple"><tp:taxon-name><tp:taxon-name-part taxon-name-part-type="genus">Flagelliphantes</tp:taxon-name-part></tp:taxon-name></named-content>; <bold>Location:</bold> country: <named-content xmlns:xlink="http://www.w3.org/1999/xlink" content-type="dwc:country" xlink:type="simple">China</named-content>; stateProvince: <named-content xmlns:xlink="http://www.w3.org/1999/xlink" content-type="dwc:stateProvince" xlink:type="simple">Jilin</named-content>; municipality: <named-content xmlns:xlink="http://www.w3.org/1999/xlink" content-type="dwc:municipality" xlink:type="simple">Tonghua</named-content>; locality: <named-content xmlns:xlink="http://www.w3.org/1999/xlink" content-type="dwc:locality" xlink:type="simple">Erdaojiang District</named-content>; verbatimLocality: <named-content xmlns:xlink="http://www.w3.org/1999/xlink" content-type="dwc:verbatimLocality" xlink:type="simple">Yayuan Town, Yunxia Cave</named-content>; verbatimElevation: <named-content xmlns:xlink="http://www.w3.org/1999/xlink" content-type="dwc:verbatimElevation" xlink:type="simple">461 m a.s.l.</named-content>; verbatimLatitude: <named-content xmlns:xlink="http://www.w3.org/1999/xlink" content-type="dwc:verbatimLatitude" xlink:type="simple">41°45.850'N</named-content>; verbatimLongitude: <named-content xmlns:xlink="http://www.w3.org/1999/xlink" content-type="dwc:verbatimLongitude" xlink:type="simple">126°12.633'E</named-content>; <bold>Event:</bold> samplingProtocol: <named-content xmlns:xlink="http://www.w3.org/1999/xlink" content-type="dwc:samplingProtocol" xlink:type="simple">Collected by hand</named-content>; year: <named-content xmlns:xlink="http://www.w3.org/1999/xlink" content-type="dwc:year" xlink:type="simple">2019</named-content>; month: <named-content xmlns:xlink="http://www.w3.org/1999/xlink" content-type="dwc:month" xlink:type="simple">8</named-content>; day: <named-content xmlns:xlink="http://www.w3.org/1999/xlink" content-type="dwc:day" xlink:type="simple">2</named-content>; <bold>Record Level:</bold> institutionCode: <named-content xmlns:xlink="http://www.w3.org/1999/xlink" content-type="dwc:institutionCode" xlink:type="simple">SYNU-Ar00297</named-content></p></list-item><list-item><p><bold>Type status:</bold> <named-content xmlns:xlink="http://www.w3.org/1999/xlink" content-type="dwc:typeStatus" xlink:type="simple">Paratype</named-content>. <bold>Occurrence:</bold> recordedBy: <named-content xmlns:xlink="http://www.w3.org/1999/xlink" content-type="dwc:recordedBy" xlink:type="simple">Qiaoqiao He, Zhiyuan Yao</named-content>; individualCount: <named-content xmlns:xlink="http://www.w3.org/1999/xlink" content-type="dwc:individualCount" xlink:type="simple">3</named-content>; sex: <named-content xmlns:xlink="http://www.w3.org/1999/xlink" content-type="dwc:sex" xlink:type="simple">1 male, 2 females</named-content>; lifeStage: <named-content xmlns:xlink="http://www.w3.org/1999/xlink" content-type="dwc:lifeStage" xlink:type="simple">adult</named-content>; occurrenceID: <named-content xmlns:xlink="http://www.w3.org/1999/xlink" content-type="dwc:occurrenceID" xlink:type="simple">B543A524-D3E4-51EC-81C3-EF0D21C710EC</named-content>; <bold>Taxon:</bold> order: <named-content xmlns:xlink="http://www.w3.org/1999/xlink" content-type="dwc:order" xlink:type="simple"><tp:taxon-name><tp:taxon-name-part taxon-name-part-type="order">Araneae</tp:taxon-name-part></tp:taxon-name></named-content>; family: <named-content xmlns:xlink="http://www.w3.org/1999/xlink" content-type="dwc:family" xlink:type="simple"><tp:taxon-name><tp:taxon-name-part taxon-name-part-type="family">Linyphiidae</tp:taxon-name-part></tp:taxon-name></named-content>; genus: <named-content xmlns:xlink="http://www.w3.org/1999/xlink" content-type="dwc:genus" xlink:type="simple"><tp:taxon-name><tp:taxon-name-part taxon-name-part-type="genus">Flagelliphantes</tp:taxon-name-part></tp:taxon-name></named-content>; <bold>Location:</bold> country: <named-content xmlns:xlink="http://www.w3.org/1999/xlink" content-type="dwc:country" xlink:type="simple">China</named-content>; stateProvince: <named-content xmlns:xlink="http://www.w3.org/1999/xlink" content-type="dwc:stateProvince" xlink:type="simple">Jilin</named-content>; municipality: <named-content xmlns:xlink="http://www.w3.org/1999/xlink" content-type="dwc:municipality" xlink:type="simple">Tonghua</named-content>; locality: <named-content xmlns:xlink="http://www.w3.org/1999/xlink" content-type="dwc:locality" xlink:type="simple">Erdaojiang District</named-content>; verbatimLocality: <named-content xmlns:xlink="http://www.w3.org/1999/xlink" content-type="dwc:verbatimLocality" xlink:type="simple">Yayuan Town, Yunxia Cave</named-content>; verbatimElevation: <named-content xmlns:xlink="http://www.w3.org/1999/xlink" content-type="dwc:verbatimElevation" xlink:type="simple">461 m a.s.l.</named-content>; verbatimLatitude: <named-content xmlns:xlink="http://www.w3.org/1999/xlink" content-type="dwc:verbatimLatitude" xlink:type="simple">41°45.850'N</named-content>; verbatimLongitude: <named-content xmlns:xlink="http://www.w3.org/1999/xlink" content-type="dwc:verbatimLongitude" xlink:type="simple">126°12.633'E</named-content>; <bold>Event:</bold> samplingProtocol: <named-content xmlns:xlink="http://www.w3.org/1999/xlink" content-type="dwc:samplingProtocol" xlink:type="simple">Collected by hand</named-content>; year: <named-content xmlns:xlink="http://www.w3.org/1999/xlink" content-type="dwc:year" xlink:type="simple">2019</named-content>; month: <named-content xmlns:xlink="http://www.w3.org/1999/xlink" content-type="dwc:month" xlink:type="simple">8</named-content>; day: <named-content xmlns:xlink="http://www.w3.org/1999/xlink" content-type="dwc:day" xlink:type="simple">2</named-content>; <bold>Record Level:</bold> institutionCode: <named-content xmlns:xlink="http://www.w3.org/1999/xlink" content-type="dwc:institutionCode" xlink:type="simple">SYNU-Ar00298–00300</named-content></p></list-item></list></tp:treatment-sec><tp:treatment-sec sec-type="Description"><title>Description</title><p><bold>Male</bold> (Holotype). Total length: 1.84. Carapace 0.85 long, 0.76 wide, yellow. Abdomen light yellow (Fig. <xref ref-type="fig" rid="F9737725">4</xref>A and B). Sternum 0.58 long, 0.63 wide. Clypeus 0.13 high. Chelicerae promargin with 2 teeth, retromargin with 4 teeth. Eye sizes and interdistances: AME 0.03, ALE 0.06, PME 0.05, PLE 0.06, AME-AME/AME 0.60, PME-PME/PME 0.80, AME-ALE/ALE 0.63, PME-PLE/PLE 0.86, coxae IV separated by 1.45 times their width. Length of legs: I 5.33 (0.26, 0.16, 1.30, 0.31, 1.28, 1.19, 0.83), II 4.60 (0.23, 0.13, 1.10, 0.29, 1.11, 1.02, 0.72), III 3.57 (0.20, 0.09, 0.84, 0.25, 0.80, 0.83, 0.56), IV 5.10 (0.24, 0.13, 1.27, 0.28, 1.25, 1.18, 0.75). Leg formula: I-IV-II-III. TmI 0.35, TmIV 0.25. Tibial spine formula: 2-2-2-2.</p><p>Palp (Figs <xref ref-type="fig" rid="F9737719">1</xref>, <xref ref-type="fig" rid="F9737721">2</xref>). Patella almost as long as tibia, dorsally with thick macrosetae; tibia conical with two retrolateral trichobothria. Cymbium truncated; glabrous depression present at the base. Paracymbium basal part with microsetae, ventral margin with strongly sclerotised horn-shaped projection in retrolateral view, distal arm margin wave-like, with round tip. Pit hook longer than wide, mid dorsally with horn-shaped projection, pointing towards proximal part of lamella characteristica, apical part hook-shaped with seven teeth. Radix longer than wide, embolus elongated, slightly curved, embolus proper small; thumb hood-shaped. Lamella characteristica ribbon-shaped, apically abruptly broadened with 17 teeth.</p><p><bold>Female</bold>. Total length: 2.23. Carapace 0.88 long, 0.73 wide, orange. Abdomen light yellow (Fig. <xref ref-type="fig" rid="F9737725">4</xref>C and D). Sternum 0.60 long, 0.54 wide. Clypeus 0.12 high. Chelicerae promargin with 3 teeth, retromargin with 3 teeth. Eye sizes and interdistances: AME 0.03, ALE 0.08, PME 0.06, PLE 0.07, AME-AME/AME 0.83, PME-PME/PME 0.89, AME-ALE/ALE 0.43, PME-PLE/PLE 0.54, coxae IV separated by 1.35 times their width. Length of legs: I 5.19 (0.26, 0.15, 1.30, 0.28, 1.25, 1.16, 0.79), II 4.61 (0.24, 0.13, 1.18, 0.24, 1.17, 1.06, 0.59), III 3.74 (0.20, 0.10, 0.96, 0.21, 0.89, 0.82, 0.56), IV 4.89 (0.24, 0.14, 1.20, 0.26, 1.21, 1.14, 0.70). Leg formula: I-IV-II-III. TmI 0.39, TmIV 0.15. Spine formula like in male.</p><p>Epigyne (Fig. <xref ref-type="fig" rid="F9737723">3</xref>). Protruding; scape S-shaped, proscape long, slightly curved; both median and distal parts of scape short, lateral lobes poorly developed; stretcher distinct, relatively short; posterior median plate longer than wide, as long as proscape; spermathecae convoluted.</p></tp:treatment-sec><tp:treatment-sec sec-type="Diagnosis"><title>Diagnosis</title><p>The new species resembles <italic><tp:taxon-name><tp:taxon-name-part taxon-name-part-type="genus" reg="Flagelliphantes">Flagelliphantes</tp:taxon-name-part><tp:taxon-name-part taxon-name-part-type="species" reg="flagellifer">flagellifer</tp:taxon-name-part></tp:taxon-name></italic> (Tanasevitch, 1988) described from the Kolyma Upland in northeastern Siberia by <xref ref-type="bibr" rid="B9737668">Tanasevitch (1988)</xref>. In both cases, the male palps have similar ribbon-shaped “lamella characteristica”, both apically abruptly broadened with serrated margin; the epigynes are also similar with a broad, S-shaped scape (Figs <xref ref-type="fig" rid="F9737719">1</xref>, <xref ref-type="fig" rid="F9737721">2</xref>, <xref ref-type="fig" rid="F9737723">3</xref>; <xref ref-type="bibr" rid="B9737668">Tanasevitch (1988)</xref>, figs 12, 14 and 15). The males of the two species can be distinguished by the following: apical part of terminal apophysis oval in the new species (Fig. <xref ref-type="fig" rid="F9737719">1</xref>A, Fig. <xref ref-type="fig" rid="F9737721">2</xref>A and B) vs. apical part elongated in <italic><tp:taxon-name><tp:taxon-name-part taxon-name-part-type="genus" reg="Flagelliphantes">F.</tp:taxon-name-part><tp:taxon-name-part taxon-name-part-type="species" reg="flagellifer">flagellifer</tp:taxon-name-part></tp:taxon-name></italic> (<xref ref-type="bibr" rid="B9737668">Tanasevitch (1988)</xref>, figs 12 and 13); apex of pit hook with seven teeth in the new species (Fig. <xref ref-type="fig" rid="F9737719">1</xref>A, Fig. <xref ref-type="fig" rid="F9737721">2</xref>A and B) vs. apex bifurcated in <italic><tp:taxon-name><tp:taxon-name-part taxon-name-part-type="genus" reg="Flagelliphantes">F.</tp:taxon-name-part><tp:taxon-name-part taxon-name-part-type="species" reg="flagellifer">flagellifer</tp:taxon-name-part></tp:taxon-name></italic> (<xref ref-type="bibr" rid="B9737668">Tanasevitch (1988)</xref>, fig. 12); lamella characteristica of <italic><tp:taxon-name><tp:taxon-name-part taxon-name-part-type="genus" reg="Flagelliphantes">F.</tp:taxon-name-part><tp:taxon-name-part taxon-name-part-type="species" reg="flagellifer">flagellifer</tp:taxon-name-part></tp:taxon-name></italic> is much wider apically than in the new species (Fig. <xref ref-type="fig" rid="F9737719">1</xref>A, Fig. <xref ref-type="fig" rid="F9737721">2</xref>A and B; <xref ref-type="bibr" rid="B9737668">Tanasevitch 1988</xref>, fig. 13). The females can be distinguished by the following: posterior median plate as long as the proscape (Fig. <xref ref-type="fig" rid="F9737723">3</xref>) vs. half the length of proscape in <italic><tp:taxon-name><tp:taxon-name-part taxon-name-part-type="genus" reg="Flagelliphantes">F.</tp:taxon-name-part><tp:taxon-name-part taxon-name-part-type="species" reg="flagellifer">flagellifer</tp:taxon-name-part></tp:taxon-name></italic> (<xref ref-type="bibr" rid="B9737668">Tanasevitch (1988)</xref>, figs 14 and 15).</p></tp:treatment-sec><tp:treatment-sec sec-type="Etymology"><title>Etymology</title><p>The specific name refers to the type locality; noun in apposition.</p></tp:treatment-sec><tp:treatment-sec sec-type="Distribution"><title>Distribution</title><p>China (Jilin).</p></tp:treatment-sec><tp:treatment-sec sec-type="Biology"><title>Biology</title><p>The species was found in the aphotic zone inside cave.</p></tp:treatment-sec><tp:treatment-sec><!--Section generated to contain objects referenced in tp:taxon-treatment.--><fig id="F9737725" position="float" orientation="portrait"><object-id xmlns:xlink="http://www.w3.org/1999/xlink" content-type="arpha" xlink:type="simple">9792A0E7-3FA3-5E27-8F92-00D1331081D4</object-id><object-id xmlns:xlink="http://www.w3.org/1999/xlink" content-type="doi" xlink:type="simple">10.3897/BDJ.11.e105488.figure4</object-id><label>Figure 4.</label><caption><p><italic><tp:taxon-name><tp:taxon-name-part taxon-name-part-type="genus" reg="Flagelliphantes">Flagelliphantes</tp:taxon-name-part><tp:taxon-name-part taxon-name-part-type="species" reg="yunxia">yunxia</tp:taxon-name-part></tp:taxon-name></italic> <bold>sp. n.</bold>, holotype male (A, B), paratype female (C, D). <bold>A, C</bold> Habitus, dorsal view; <bold>B, D</bold> Habitus, ventral view. Scale bars: 0.50 mm (A–D).</p></caption><graphic xmlns:xlink="http://www.w3.org/1999/xlink" xlink:href="bdj-11-e105488-g004.jpg" position="float" id="oo_841459.jpg" orientation="portrait" xlink:type="simple"><uri content-type="original_file" xlink:type="simple">https://binary.pensoft.net/fig/841459</uri></graphic></fig><fig id="F9737719" position="float" orientation="portrait"><object-id xmlns:xlink="http://www.w3.org/1999/xlink" content-type="arpha" xlink:type="simple">B04F662B-B881-5B39-88B8-5374CBEBA477</object-id><object-id xmlns:xlink="http://www.w3.org/1999/xlink" content-type="doi" xlink:type="simple">10.3897/BDJ.11.e105488.figure1</object-id><label>Figure 1.</label><caption><p><italic><tp:taxon-name><tp:taxon-name-part taxon-name-part-type="genus" reg="Flagelliphantes">Flagelliphantes</tp:taxon-name-part><tp:taxon-name-part taxon-name-part-type="species" reg="yunxia">yunxia</tp:taxon-name-part></tp:taxon-name></italic> <bold>sp. n.</bold>, holotype male. <bold>A</bold> Palp, prolateral view; <bold>B</bold> Palp, retrolateral view; <bold>C</bold> Palp, dorsal view; <bold>D</bold> Palp, ventral view. Scale bars: 0.10 mm (A–D).</p></caption><graphic xmlns:xlink="http://www.w3.org/1999/xlink" xlink:href="bdj-11-e105488-g001.jpg" position="float" id="oo_848593.jpg" orientation="portrait" xlink:type="simple"><uri content-type="original_file" xlink:type="simple">https://binary.pensoft.net/fig/848593</uri></graphic></fig><fig id="F9737721" position="float" orientation="portrait"><object-id xmlns:xlink="http://www.w3.org/1999/xlink" content-type="arpha" xlink:type="simple">1AEF682D-4A15-5916-8480-82A1D25D922B</object-id><object-id xmlns:xlink="http://www.w3.org/1999/xlink" content-type="doi" xlink:type="simple">10.3897/BDJ.11.e105488.figure2</object-id><label>Figure 2.</label><caption><p><italic><tp:taxon-name><tp:taxon-name-part taxon-name-part-type="genus" reg="Flagelliphantes">Flagelliphantes</tp:taxon-name-part><tp:taxon-name-part taxon-name-part-type="species" reg="yunxia">yunxia</tp:taxon-name-part></tp:taxon-name></italic> <bold>sp. n.</bold>, holotype male. <bold>A</bold> Embolic division, prolateral view; <bold>B</bold> Embolic division, retrolateral view; <bold>C</bold> Embolic division, lateral view. Scale bars: 0.10 mm (A–C).</p></caption><graphic xmlns:xlink="http://www.w3.org/1999/xlink" xlink:href="bdj-11-e105488-g002.jpg" position="float" id="oo_848594.jpg" orientation="portrait" xlink:type="simple"><uri content-type="original_file" xlink:type="simple">https://binary.pensoft.net/fig/848594</uri></graphic></fig><fig id="F9737723" position="float" orientation="portrait"><object-id xmlns:xlink="http://www.w3.org/1999/xlink" content-type="arpha" xlink:type="simple">834AC52C-73A4-5B8F-BA96-23BF3DC41E2B</object-id><object-id xmlns:xlink="http://www.w3.org/1999/xlink" content-type="doi" xlink:type="simple">10.3897/BDJ.11.e105488.figure3</object-id><label>Figure 3.</label><caption><p><italic><tp:taxon-name><tp:taxon-name-part taxon-name-part-type="genus" reg="Flagelliphantes">Flagelliphantes</tp:taxon-name-part><tp:taxon-name-part taxon-name-part-type="species" reg="yunxia">yunxia</tp:taxon-name-part></tp:taxon-name></italic> <bold>sp. n.</bold>, paratype female. <bold>A</bold> Epigyne, ventral view; <bold>B</bold> Epigyne, lateral view; <bold>C</bold> Vulva, dorsal view; <bold>D</bold> Vulva, lateral view. Scale bars: 0.10 mm (A–D).</p></caption><graphic xmlns:xlink="http://www.w3.org/1999/xlink" xlink:href="bdj-11-e105488-g003.jpg" position="float" id="oo_841458.jpg" orientation="portrait" xlink:type="simple"><uri content-type="original_file" xlink:type="simple">https://binary.pensoft.net/fig/841458</uri></graphic></fig></tp:treatment-sec><ref-list><ref id="B9737668"><element-citation xmlns:xlink="http://www.w3.org/1999/xlink" publication-type="article" xlink:type="simple"><person-group person-group-type="author"><name name-style="western"><surname>Tanasevitch</surname><given-names>A. V.</given-names></name></person-group><year>1988</year><article-title>New species of <italic><tp:taxon-name><tp:taxon-name-part taxon-name-part-type="genus" reg="Lepthyphantes">Lepthyphantes</tp:taxon-name-part></tp:taxon-name></italic> Menge, 1866 from the Soviet Far East, with notes on the Siberian fauna of this genus (<tp:taxon-name><tp:taxon-name-part taxon-name-part-type="order">Aranei</tp:taxon-name-part></tp:taxon-name>, <tp:taxon-name><tp:taxon-name-part taxon-name-part-type="family">Linyphiidae</tp:taxon-name-part></tp:taxon-name>).</article-title><source>Spixiana</source><volume>10</volume><issue>3, 1987</issue><fpage>335</fpage><lpage>343</lpage></element-citation></ref></ref-list></tp:taxon-treatment>
